# Supplementary material for: Daidzein alleviates osteoporosis by promoting osteogenesis and angiogenesis coupling
Source: PeerJ. 2023 Oct 16;11:e16121. doi: 10.7717/peerj.16121 (PMC10586307; doi:10.7717/peerj.16121)
Supplement: Supplemental Information 1 [file peerj-11-16121-s001.zip]

Archive with 6 entries (5 files):
- raw data/Fig.1 raw data.xlsx
- raw data/Fig.2 raw data.xlsx
- raw data/Fig.3 raw data.xlsx
- raw data/Fig.4 raw data.xlsx
- raw data/Fig.5 raw data.xlsx
- raw data/
