# Supplementary material for: Daidzein alleviates osteoporosis by promoting osteogenesis and angiogenesis coupling
Source: PeerJ. 2023 Oct 16;11:e16121. doi: 10.7717/peerj.16121 (PMC10586307; doi:10.7717/peerj.16121)
Supplement: Supplemental Information 1 [file peerj-11-16121-s001.zip › raw data/Fig.2 raw data.xlsx]

## Sheet: Sheet1
Fig.2B
	Cav-1 area fraction %
sham	OVX+vehicle	OVX+daidzein
0.827	4.95	0.564
0.533	5.578	0.857
1.737	2.393	1.234
1.089	4.062	0.877
1.355	3.901	1.083
Fig.2D
	Emcnhi area %
sham	OVX+vehicle	OVX+daidzein
16.5465	3.9185	12.802
15.2795	4.6615	16.5015
12.186	5.94	10.1605
10.068	6.7965	11.134
13.083	4.0805	12.8195
Fig.2F
	EmcnhiCD31hi area %
sham	OVX+vehicle	OVX+daidzein
9.291	2.699	10.06
9.15	3.673	9.2405
12.1275	4.0885	6.5835
10.5555	5.682	10.5235
10.0755	5.068	11.5185
