# Supplementary material for: Daidzein alleviates osteoporosis by promoting osteogenesis and angiogenesis coupling
Source: PeerJ. 2023 Oct 16;11:e16121. doi: 10.7717/peerj.16121 (PMC10586307; doi:10.7717/peerj.16121)
Supplement: Supplemental Information 1 [file peerj-11-16121-s001.zip › raw data/Fig.3 raw data.xlsx]

## Sheet: Sheet1
Fig.3B
	Rate of healing %
	24h
0	10	20	(μM daidzein)
7.3846	10.1618	11.2944
5.8417	11.7331	10.7637
7.4613	11.1734	13.2704
6.5188	7.1633	9.0336
9.0241	9.5193	7.6492
9.0251	10.0708	15.08
7.8921	9.7067	8.1616
6.9109	10.2572	12.8868
Fig.3D
	% of Ki67+ cell
	12h				24h
0	10	(μM daidzein)		0	10	(μM daidzein)
18.42	17.05			22.54	33.33
18.87	17.28			19.67	26.32
15.38	22.22			23.29	24.51
20.45	23.94			14.63	34.04
Fig.3E
	Angpt-1
control	daizein
1	2.68162
1	2.16991
1	2.97845
Fig.3F
	vegf
control	daizein
1	2.67934
1	1.73
1	3.35575
