# Supplementary material for: Daidzein alleviates osteoporosis by promoting osteogenesis and angiogenesis coupling
Source: PeerJ. 2023 Oct 16;11:e16121. doi: 10.7717/peerj.16121 (PMC10586307; doi:10.7717/peerj.16121)
Supplement: Supplemental Information 1 [file peerj-11-16121-s001.zip › raw data/Fig.4 raw data.xlsx]

## Sheet: Sheet1
Fig.4B
	p-AKT						p-EGFR
0	30	60	(min/daidzein)			0	30	60	(min/daidzein)
0.35635	0.647349	0.825352				0.452677	0.510751	0.575139
0.288213	0.41184	0.553466				0.415184	0.513738	0.548913
0.373692	0.495039	0.644411				0.344215	0.50892	0.525997
Fig.4D
	p-Pi3K
0	30	60	(min/daidzein)
0.484235	0.524346	0.695462
0.523433	0.634623	0.663505
0.38991	0.722346	0.714606
Fig.4F
	EmcnhiCav-1hi area %
sham	OVX+vehicle	OVX+daidzein
0.1245	2.1124	1.0775
0.4242	1.5424	0.9788
0.1445	2.0357	0.8453
0.1888	1.4774	1.3757
0.0997	1.3691	1.1125
Fig.4H
	Emcnhip-EGFRhi area %
sham	OVX+vehicle	OVX+daidzein
1.2242	0.1145	3.4572
2.4424	0.0245	4.5212
0.9877	0.0577	5.2214
1.8242	0.1576	2.4231
2.2445	1.0442	5.1243
