# Supplementary material for: Daidzein alleviates osteoporosis by promoting osteogenesis and angiogenesis coupling
Source: PeerJ. 2023 Oct 16;11:e16121. doi: 10.7717/peerj.16121 (PMC10586307; doi:10.7717/peerj.16121)
Supplement: Supplemental Information 1 [file peerj-11-16121-s001.zip › raw data/Fig.5 raw data.xlsx]

## Sheet: Sheet1
Fig.5B
	Rate of healing %
	24h
0	5	10	(μM erlotinib)
20.1665	17.6447	11.2384
22.8566	20.9806	16.0551
25.8566	16.9806	12.5675
Fig.5D
	12h				24h
0	10	(μM erlotinib)		0	10	(μM erlotinib)
19.5652	5			19.1667	6.42202
16.4179	5.45455			16.9492	8.82353
22.449	4			17.6471	6.41026
13.7931	7.40741			10.5263	9.7561
Fig.5F
	p-AKT						p-Pi3K					p-Cav-1
0	4	8	(h/erlotinib)			0	4	8	(h/erlotinib)		0	4	8	(h/erlotinib)
0.475663	0.337445	0.355436				0.558726	0.527528	0.425728			0.275786	0.378679	0.378679
0.384369	0.374535	0.353674				0.518783	0.504525	0.375327			0.353738	0.468977	0.347868
0.415365	0.295877	0.425435				0.475275	0.425245	0.385728			0.278679	0.276457	0.217868
